# Supplementary material for: Detection of residual and chemoresistant leukemic cells in an immune-competent mouse model of acute myeloid leukemia: Potential for unravelling their interactions with immunity
Source: PLoS One. 2022 Apr 29;17(4):e0267508. doi: 10.1371/journal.pone.0267508 (PMC9053800; doi:10.1371/journal.pone.0267508)
Supplement: S1 Raw data — (TXT) [file pone.0267508.s003.txt]

Raw Data of Targeted Next Generation Sequencing in mice BM and PB. Data are available under the SRA database from NCBI website (https://www.ncbi.nlm.nih.gov/sra) with the PRJNA816520 bioproject accession number.
